# Supplementary material for: Production of Enriched Biomass by Carotenogenic Yeasts Cultivated on by-Products of Poultry Processing—A Screening Study
Source: Microorganisms. 2023 Jan 27;11(2):321. doi: 10.3390/microorganisms11020321 (PMC9960738; doi:10.3390/microorganisms11020321)
Supplement: Supplementary file 1 [file microorganisms-11-00321-s001.zip]

Archive with 1 entries (1 files):
- microorganisms-2142378-supplementary.pdf
